# Supplementary material for: Effects of Fructose and Palmitic Acid on Gene Expression in Drosophila melanogaster Larvae: Implications for Neurodegenerative Diseases
Source: Int J Mol Sci. 2023 Jun 17;24(12):10279. doi: 10.3390/ijms241210279 (PMC10299333; doi:10.3390/ijms241210279)
Supplement: Supplementary file 1 [file ijms-24-10279-s001.zip]

Archive with 1 entries (1 files):
- ijms-2402043-supplementary.pdf
